# Supplementary material for: Anionic Effect on Electrical Transport Properties of Solid Co2+/3+ Redox Mediators
Source: Polymers (Basel). 2024 May 19;16(10):1436. doi: 10.3390/polym16101436 (PMC11124796; doi:10.3390/polym16101436)
Supplement: Supplementary file 1 [file polymers-16-01436-s001.zip]

Archive with 1 entries (1 files):
- polymers-2695123-supplementary.pdf
